# Supplementary material for: Mechanically active integrins target lytic secretion at the immune synapse to facilitate cellular cytotoxicity
Source: Nat Commun. 2022 Jun 9;13:3222. doi: 10.1038/s41467-022-30809-3 (PMC9184626; doi:10.1038/s41467-022-30809-3)
Supplement: Supplementary file 11 — Source Data [file 41467_2022_30809_MOESM11_ESM.xlsx]

## Sheet: Fig. 1b
Time (s)	pMHC + ICAM									pMHC
0	0	0	0	0	0	0	0	0	0	0	0	0	0	0	0	0	0
15	0.0374136	0.0163189	0.218147	0.90084	0.000275729	0.00910497	0.736542	0.612286	1.60872	1.34923	0.0141477	0.672996	-0.00991656	0.0868712	0.202381	-0.0754486	0.0444733
30	0.0728454	0.0254705	0.320951	1.11709	-0.0153809	0.259879	0.656895	0.877396	1.98681	1.51188	0.262021	0.616407	0.0369647	0.113536	0.51449	0.106953	0.0522728
45	0.132562	0.0303661	0.354219	1.27239	0.0226768	0.907316	0.933276	1.01612	2.289	1.7585	0.26137	0.880439	0.0238978	0.378164	0.93415	0.231173	0.0985706
60	0.213732	0.0145823	0.40623	1.13322	0.0196315	1.2577	1.09043	1.19271	2.6678	1.91094	0.314554	0.946086	-0.0317344	0.284778	1.01901	0.34901	0.0608299
75	0.322284	0.108525	0.491294	1.00671	0.0194057	1.52324	1.30958	1.452	2.93444	2.08691	0.115686	1.1073	-0.0236221	0.591069	1.90527	0.833413	0.249212
90	0.514935	0.183529	0.715464	0.933366	0.0179465	1.59667	1.0828	1.2979	2.94211	2.25134	0.239614	1.17659	0.0245171	0.893162	1.83172	1.18963	0.289684
105	0.651314	0.254679	1.00441	1.05655	0.0468933	1.53186	1.47056	1.24745	2.9291	2.18271	0.237666	1.2346	-0.0821067	1.14755	2.25309	1.45195	0.433734
120	1.03425	0.284208	1.03938	1.1464	0.0954657	1.37978	1.24936	1.51218	2.88413	2.20639	0.181723	1.2575	-0.0347931	1.2344	2.41528	1.83459	0.791019
135	1.24541	0.374753	1.07688	1.21139	0.171055	1.18134	1.41842	2.28119	2.86293	2.23661	0.198427	1.37293	-0.010408	1.72794	2.58823	1.57451	0.652979
150	1.89193	0.552908	1.14005	1.51663	0.193911	1.13886	1.41144	2.24254	3.0091	2.08186	0.175118	1.3919	0.0173457	2.16331	2.15116	1.53078	0.399718
165	2.35002	0.914154	1.21816	1.51897	0.0120963	1.09467	1.59435	2.2929	3.19443	2.38479	0.368862	1.67897	-0.00242741	2.68762	2.01368	1.4509	0.830787
180	3.04089	1.19117	1.39343	1.60035	0.0166315	1.06432	1.48191	2.25997	3.23992	2.79381	0.229263	1.66189	-0.0226209	3.00848	1.91407	1.53514	0.99089
195	3.52129	1.29135	1.26185	1.79658	0.192204	1.17827	1.3877	2.41927	3.16163	2.97702	0.647088	1.74834	-0.207112	3.05376	1.94694	1.66616	0.472933
210	3.29179	1.74939	1.51863	1.75316	0.551902	0.983687	1.45511	2.46361	3.33518	2.98874	0.61109	2.00567	0.0734317	3.18455	2.34449	1.63149	0.32814
225	3.245	1.99809	1.44748	1.79025	1.21934	1.13053	1.7682	2.54	3.55205	3.06073	0.689649	2.1899	0.0740773	2.81483	2.30536	0.206079	0.404105
240	3.32371	1.98255	1.66725	1.9081	1.87871	1.03259	1.6831	2.52053	3.44249	3.08431	0.651727	2.17143	-0.0405087	2.836	2.16396	0.217023	0.527496
255	3.52034	2.29463	1.64449	2.06479	2.331	1.10797	1.74574	2.65676	3.22015	3.05782	0.463608	2.23407	-0.00954642	3.21006	2.34511	1.65294	0.414173
270	3.34921	2.59603	1.56407	1.8078	2.86483	0.998936	2.06864	2.58257	3.11861	2.82053	0.765948	2.24028	0.282715	3.01879	2.3405	1.7495	0.361323
285	3.61	2.74837	1.29856	1.68877	3.23876	1.02412	2.23884	3.11188	3.25638	2.94733	0.927917	2.34023	0.0687489	3.50126	2.41345	1.27105	0.231255
300	3.44746	3.05756	1.50235	1.58578	3.61406	1.12775	2.10989	3.26338	2.90318	2.81558	0.888116	2.55404	0.28488	3.26926	2.09888	1.51469	0.246496
315	3.72397	3.37	1.47876	1.52573	4.33777	0.90847	2.49638	2.91634	3.00777	2.7859	0.749259	2.70006	0.253035	3.42473	2.08022	1.19047	0.189357
330	3.69025	3.70829	1.72399	1.56302	4.75149	0.919814	2.43876	2.96523	2.96755	2.68609	0.788616	2.78921	0.462591	3.24628	1.94912	1.2861	0.0524528
345	3.8964	3.85779	1.54572	1.47902	4.48371	0.996883	2.41052	2.76402	3.1031	2.59184	0.890909	2.7105	0.328643	3.18824	2.29619	1.36022	0.264194
360	3.53654	3.807	1.74244	1.67754	4.76541	1.16222	2.27133	2.78819	3.0551	2.56132	0.627269	2.98263	0.0825911	3.11351	2.21827	1.31333	0.382989
375	3.82586	4.31698	1.74605	1.94984	5.36028	1.20577	2.6693	2.71796	2.9258	2.76064	0.914873	2.8721	0.33654	2.90914	2.19146	1.17228	0.370751
390	3.48987	4.33375	1.48351	2.05873	5.57395	1.41012	2.63822	2.70212	2.74951	2.57474	0.825089	2.94615	0.282127	2.97097	2.44999	1.31623	0.225278
405	2.95813	4.91274	1.6179	2.4535	5.71175	1.46911	2.53394	2.56946	2.826	2.5296	0.946068	3.178	0.31848	3.25864	2.94552	1.15532	0.268702
420	2.71804	5.3162	1.63867	2.59182	6.12692	1.61682	2.45266	2.23596	2.76196	2.66246	0.675357	2.94369	0.208939	3.71713	2.54602	1.23825	0.277769
435	2.77174	5.47868	1.76505	2.31388	6.0255	1.75167	2.54615	2.19375	2.57554	2.62339	0.878417	2.68865	0.385067	3.37461	2.85268	1.23417	0.339347
450	2.81858	5.71166	1.59492	2.49223	6.10312	1.60371	2.43306	2.21218	2.48064	2.54152	0.820191	2.79806	0.192058	3.66603	2.85799	1.21597	0.350894
465	2.81072	5.50979	1.63255	2.4847	6.16883	2.05583	2.38571	1.76041	2.46178	2.50933	0.609281	2.66192	0.25469	3.6465	3.41015	1.51415	0.203053
480	2.87852	6.03744	1.70886	2.72318	6.11597	1.961	2.35666	1.99124	2.56588	2.57697	0.890404	2.67741	0.250741	3.57496	3.27526	1.50933	0.226503
495	2.69268	5.91375	1.71491	2.90377	5.75139	1.79548	2.47595	2.07251	2.4389	2.42737	0.938799	2.71485	0.253523	3.68123	3.05255	1.45072	0.206345
510	2.81899	6.27351	1.4222	2.92957	5.59058	1.72641	2.4565	2.25408	2.46886	2.44332	0.855353	2.54403	0.359884	4.00172	3.08496	1.49597	0.22898
525	3.08789	6.38695	1.51217	3.25898	5.72257	1.62577	2.3321	2.41908	2.5331	2.48105	1.12908	2.64093	0.200626	3.97884	2.99446	1.47071	0.270464
540	3.09051	6.32748	1.80441	2.9714	5.79684	1.79923	2.43701	2.15838	2.60343	2.46589	1.23668	2.79368	0.098257	3.77034	2.78515	1.42807	0.136332
555	2.93088	6.5209	1.64983	2.83452	5.90857	1.83128	2.48014	2.48583	2.77088	2.45746	1.4708	2.67713	0.170316	3.8257	2.77364	1.36816	0.194699
570	2.8552	6.83497	1.58663	3.00946	6.07239	2.009	2.37316	2.65878	2.77196	2.48218	1.23515	2.57065	0.615432	3.76638	2.64262	1.49951	0.214675
585	3.02257	6.90032	1.67143	2.92161	6.9042	2.07654	2.34317	2.64749	2.87579	2.46416	1.59946	2.88604	0.281712	3.59868	2.44875	1.58929	0.525251
600	3.11053	6.69767	1.55761	2.8513	6.10108	2.40609	2.56135	2.60049	2.92485	2.52205	1.43705	2.76528	0.427385	3.86399	2.3368	1.32204	0.263319
615	3.18797	6.7247	1.58357	3.12063	6.18487	2.41825	2.62595	2.31305	2.6081	2.64121	1.26665	2.88928	0.171004	3.6624	2.23717	1.46956	0.238293
630	3.24129	6.71195	1.54573	3.23245	6.36456	2.46798	2.63126	2.33767	2.68327	2.68008	1.58616	2.72339	0.213081	3.7535	2.34017	1.27182	0.589498
645	3.38604	6.80432	1.73145	3.00087	6.37064	2.58667	2.64394	2.65509	2.9271	2.76268	1.68196	2.75863	0.63649	3.56781	2.25151	1.51102	0.660694
660	3.05072	6.63974	1.81443	2.91794	6.19193	2.69815	2.79609	2.36649	3.01722	2.71079	1.62988	3.14695	0.40056	3.72498	2.2252	1.54808	0.473843
675	3.04008	6.57381	1.60591	3.01813	6.08176	2.5758	2.41187	2.31994	2.921	3.08796	1.64313	2.93144	0.403045	3.43435	2.18599	1.48606	0.539388
690	2.71348	6.47426	1.54083	3.10925	5.96861	2.65773	2.46596	2.32134	2.86875	3.27239	1.63489	2.91789	0.477412	3.39375	2.26436	1.34458	0.435272
705	2.58378	6.57554	1.59587	2.98313	5.88734	2.69096	2.35536	2.5863	2.86452	3.39925	1.29672	2.87002	0.53302	3.14284	2.36775	1.58742	0.5563
720	2.49555	6.85381	1.39709	2.8348	5.76015	2.65074	2.00954	2.64393	2.68008	3.35604	1.25902	2.58398	0.501202	3.14232	2.44022	1.55633	0.438379
735	2.64086	7.11896	1.43154	3.15676	5.45237	2.62125	2.22071	2.53291	2.76391	3.39635	1.04137	2.26749	0.495658	3.14576	2.43936	1.68446	0.655261
750	2.56839	7.00912	1.50851	3.1739	5.50317	2.49128	2.21407	2.37507	2.88795	3.44442	1.19039	2.91397	0.539423	3.53752	2.39072	1.60116	0.683442
765	2.42614	7.17964	1.6473	3.15693	5.2999	2.48852	2.24387	2.19402	2.88554	3.6501	1.19514	2.67215	0.356803	3.72558	2.54713	1.68368	0.850926
780	2.44018	7.29269	1.52224	3.21592	5.28837	2.56858	2.05842	2.43353	2.77905	3.58202	1.13322	2.87543	0.745088	3.5676	2.4306	1.5399	0.771352
795	2.5602	7.25519	1.61785	3.39718	5.57755	2.51921	1.96112	2.41072	2.80911	3.54701	0.996264	2.53153	0.764477	2.98798	2.26473	1.65859	0.823573
810	2.68753	7.03442	1.78598	3.58545	5.82548	2.43005	2.26627	2.44772	2.89051	3.60924	0.838311	2.63152	0.634577	3.31576	2.31984	1.557	0.561437
825	2.85097	6.91625	1.92406	3.55609	5.8307	2.51772	2.45959	2.46336	2.91681	3.58889	0.953952	2.8312	0.913133	3.1003	2.19628	1.66839	0.649819
840	2.71992	6.97324	1.90105	3.5309	6.06222	2.53659	2.28525	2.48299	2.77927	3.64122	0.86655	2.83022	0.853185	3.09798	2.33998	1.72842	0.686168
855	2.84447	7.05272	2.0506	3.29597	5.79325	2.74913	2.33342	2.35064	2.70344	3.47536	0.977886	3.00535	0.778657	3.00818	2.47405	1.96868	0.620286
870	2.79225	6.70219	2.0821	3.52985	5.97293	2.64121	2.28967	2.27674	2.7265	3.36923	1.14534	3.10023	0.476422	3.19714	2.6652	1.98462	0.687822
885	2.82591	6.79299	2.04043	3.44498	5.87237	2.20284	2.2155	2.38373	2.72609	3.50465	0.795969	2.9024	0.684697	3.11608	2.78131	1.70363	0.527328
900	2.44948	6.95644	1.90017	3.55868	5.87635	2.32683	2.25492	2.66266	2.70049	3.27506	0.974683	2.98243	0.870946	3.4579	2.81238	1.82215	0.632111
915	2.30846	6.84685	1.82722	3.48081	5.79267	2.41282	2.2981	2.39677	2.73169	3.1236	0.918188	3.0511	0.43539	3.21332	3.113	1.65812	0.607314
930	2.52045	6.98475	1.87156	3.39528	5.6717	2.27254	2.30607	2.60925	2.8834	3.06179	0.860044	3.18233	0.383283	3.49193	3.21931	1.64586	0.705657
945	2.41609	6.80942	1.93031	3.36764	5.41562	2.13496	2.11865	2.50595	2.8056	3.30946	0.759511	3.20554	0.558687	3.50482	3.09594	1.89053	0.51148

## Sheet: Fig. 2b
	DMSO	LFAblock	PMAi	LFAblockPMAi
10 pM	6.98529	-0.678119	3.30165	3.59223
100 pM	37.7298	4.61121	35.918	6.01942
1nM	55.6985	9.62929	58.8294	9.66019
10 nM	56.3879	11.4828	57.7789	9.07767

## Sheet: Fig. 2c
	DMSO			LFA block			10ng/mL PMA + ionomycin			LFA block + 10ng/mL PMA + ionomycin
0	12.2	13.4	12.7	11.8	12.1	13.6	21.5	20.5	22.2	17	20.1	19.3
10	13.4	14.4	13.6	13.1	11.7	13	20.2	20.5	23.5	16.8	18.9	18.3
10²	19.9	20.2	19.3	13.8	13.1	12.8	25.2	25.7	20	17.7	18	18.6
10³	30.3	30.3	30.5	16	14.2	14.7	28.7	27.4	29.6	18.9	19.6	26.8
104	34	38.5	38.5	18.3	16.4	16.8	31.3	31.1	33.7	22.3	22.8	20.7

## Sheet: Fig. 2d
	Isotype			LFA block			Isotype + PMAi			LFA block + PMAi
0pM	10	11.3	11.56	11.1	11.14	10.86	23	23.8	27	27.8	25.8	26.6
10pM	9.76	11.06	11.56	9.68	10.32	10.4	22.4	24.4	25.4	28.4	28.8	29
100pM	11.2	12.86	12.94	10.34	10.14	10.66	20.2	21.4	21.6	27	27	25.8
1nM	14.8	19.04	17.1	11.04	11.28	12.22	22.2	26.8	24.6	26.6	27.8	29.8
10nM	16.54	18.78	18.5	14.12	12.56	13.6	19.76	18.96	19.94	24	25.2	22.6

## Sheet: Fig. 2e
	Isotype			LFA block			Isotype + PMAi			LFA block + PMAi
0	33.6	30.8	44.1	16.6	12.5	25.2	29.2	44	32.7	15.1	14.2	25.8
10	67.9	54.1	71.5	20.2	19	19	54.7	51.8	72	17.2	11.3	31.3
102	52.5	57.6	67.1	23.2	22.2	18.1	60.7	63.2	79.4	20.6	31.2	34.9
103	59.8	58.6	63.3	24.7	27.5	26.7	56.3	64.2	76.8	25.6	30.7	30.7
104	62.7	63	57.9	29	25.1	42.8	55.4	70.1	70.1	28	21.7	26.9

## Sheet: Fig. 2g
	B6 - CD3/ICAM			LFA1 KO - CD3/ICAM			B6 with LFA1 block ab - CD3/ICAM
0 ug/mL	1.725	1.635	1.587	1.535	1.546	1.44	1.328	1.254	1.227
0.01 ug/mL	12.97	12.675	11.881	2.465	2.389	2.184	2.59	2.386	2.285
0.03 ug/mL	12.85	13.054	12.114	3.616	3.487	3.346	4.671	4.277	4.654
0.1 ug/mL	17.833	17.396	16.855	6.288	5.991	5.913	8.445	7.459	7.406
0.3 ug/mL	26.567	26.979	24.566	9.851	9.698	9.401	12.559	11.936	11.285
1.0 ug/mL	27.685	27.901	26.696	10.704	10.498	9.714	12.683	12.273	11.908

## Sheet: Fig. 2h
	B6 - CD3/ICAM			LFA1 KO - CD3/ICAM			B6 with LFA1 block ab - CD3/ICAM
0 ug/mL	4.1833	4.0371	3.4907	4.7909	4.2287	3.857	3.3891	2.8904	2.6224
0.01 ug/mL	12.0616	11.6021	10.1949	6.691	6.1171	5.3054	5.0069	4.701	4.3348
0.03 ug/mL	12.7033	12.1854	10.5731	10.3839	9.9062	8.8287	8.9352	8.1368	7.8974
0.1 ug/mL	12.8778	12.1603	11.1308	13.4108	12.3301	11.6752	12.0696	10.9142	10.3664
0.3 ug/mL	12.8968	11.6595	10.4561	13.9279	13.0794	12.0012	12.7857	11.1194	10.7181
1.0 ug/mL	12.7335	11.9482	10.7679	14.635	12.9911	12.1009	12.4339	10.9906	10.0319

## Sheet: Fig. 3b
	ICAM/dummy + dummy			pMHC/dummy + dummy			pMHC/dummy + ICAM/dummy			pMHC/ICAM + dummy
0 ug/mL	2.92	3.11	2.94	3.03	3.16	2.94	2.86	2.93	2.83	3.11	3.11	2.99
0.01 ug/mL	3.04	3.16	2.97	5.78	5.94	5.05	5.65	5.32	4.58	8.08	8.84	15.19
0.03 ug/mL	3.04	3.08	2.87	7.58	8.09	8.12	7.64	8.46	6.53	13.62	14.78	13.38

## Sheet: Fig. 3c
	ICAM/dummy + dummy			pMHC/dummy + dummy			pMHC/dummy + ICAM/dummy			pMHC/ICAM + dummy
0 ug/mL	2.04	2.11	2.07	2.07	2.23	2.12	1.87	1.88	1.93	2.07	2.13	2.18
0.01 ug/mL	2.17	2.15	2.06	3.28	3.45	3.04	3.99	3.71	3.19	4.27	4.22	6.22
0.03 ug/mL	2.2	2.09	1.95	3.75	3.94	3.88	4.55	4.86	3.87	5.72	6.32	5.98

## Sheet: Fig. 4c
ICAM spot (microns)	Antigen spot (microns)	Dual spot (microns)	Ctrl. (microns)
4.25	1.82	1.37	1.37
2.89	1.36	1.99	3.46
1.21	1.51	0.612	6.29
2.1	1.78	1.16	3.84
2.1	3.11	1.47	4.13
3.42	1.75	1.02	2.24
1.51	4.3	1.15	2.11
2.7	6.75	2.08	5.21
1.1	3.32	1.74	6.05
3.41	0.677	1.6	5.74
4	0.827	0.937	3.21
1.58	1.92	0.882	4.04
2.92	1.68		5.04
1.46	0.723		3.41
4.4	1.54		5.58
2.43	1.81		5.06
5.41	2.08		4.94
2.67	1.99		2.76
4.54	2.24		3.15
0.679	4.43		2.36
3.49	0.935		1.81
3.03	1.44		2.01
4.78	1.6		2.13
3.88	1.65		3.19
3.97	4.16		4.78
2.65	1.58		5.77
4.2	0.852		3.74
0.317	1.25		5.81
1.67	1.74		3.89
5.06	2.23		5.89
3.18	0.77		1.55
1.01	1.29		3.88
3.37	0.592		6.13
6.47	3.17		6.29
3.91	3.51		5.85
1.19	1.89		5.28
1.9	1.33		5.33
4.69	1.31		5.67
4.68	2.79		4.66
1.42	1.5		4.4
1.66	4.48		4
5.06	0.804		4.99
1.4	2.11		3.98
3.78	1.31		4.44
2.58	1.28		5
5.08	0.423		4.36
3.85	3.52		2.03
	2.82		5.4
			1.7
			1.8
			5.04
			5.99
			4.65
			6.96
			4.69
			4.84
			4.81
			2.29
			3.57
			2.58
			3.34
			5.04
			4.4
			1.96
			5.03
			6.76
			6.63
			4.09
			4.27
			2.6
			3.78
			1.94
			3.12
			3.38
			4.58
			1.46
			3.44
			1.24
			2.6
			2.41
			5.13
			4.24
			3.1
			4.92
			5.86
			4.74

[truncated: 39 more sheets: Fig. 5d, Fig. 5e, Fig. 6c, Fig. 7a, Fig. 7b, Fig. 7c, Fig. 7d, Fig. 8c, Fig. 8e, Fig. 8f, Fig. 8g, Fig. 9c, Fig. 9d, Supp. Fig. 2a, Supp. Fig. 2b, Supp. Fig. 2c, Supp. Fig. 2d, Supp. Fig. 2e, Supp. Fig. 2f, Supp. Fig. 3b …]
